# Supplementary material for: Evaluation of inducible promoter–riboswitch constructs for heterologous protein expression in the cyanobacterial species Anabaena sp. PCC 7120
Source: Synth Biol (Oxf). 2021 Sep 1;6(1):ysab019. doi: 10.1093/synbio/ysab019 (PMC8546608; doi:10.1093/synbio/ysab019)
Supplement: ysab019_Supp [file ysab019_supp.zip]

Archive with 1 entries (1 files):
- Supplementary Data-2021.07.10.pdf
